# Supplementary material for: Sex-based differences in myocardial gene expression in recently deceased organ donors with no prior cardiovascular disease
Source: PLoS One. 2017 Aug 29;12(8):e0183874. doi: 10.1371/journal.pone.0183874 (PMC5574577; doi:10.1371/journal.pone.0183874)
Supplement: S1 Table — (XLSX) [file pone.0183874.s001.xlsx]

## Sheet: Sheet1
Supplementary Table 1. Clinical data for samples from GTEX study
Sample SRR number	dbGaP Subject Id	Suject Id	Cohort	Gender	Age	Height	Weight	BMI
SRR811891	720988	GTEX-WHSE	Postmortem	Male	20	71	167	23.29
SRR665514	678179	GTEX-SNMC	Organ Donor (OPO)	Male	21	73	201	26.52
SRR820316	706544	GTEX-O5YT	Organ Donor (OPO)	Male	21	64	128	21.97
SRR615335	590979	GTEX-R55E	Postmortem	Male	22	69	145	21.41
SRR662150	706584	GTEX-WFG7	Organ Donor (OPO)	Male	25	70	175	25.11
SRR615359	590970	GTEX-QEG5	Postmortem	Male	28	70	159	22.81
SRR659983	706585	GTEX-WFG8	Organ Donor (OPO)	Male	28	65	180	29.95
SRR661192	706563	GTEX-U3ZH	Organ Donor (OPO)	Male	31	74	223	28.63
SRR662390	590969	GTEX-QEG4	Postmortem	Male	39	71	174	24.27
SRR598148	590926	GTEX-NPJ8	Postmortem	Male	40	71	200	27.89
SRR601239	590963	GTEX-Q2AH	Organ Donor (OPO)	Male	40	66	204	32.92
SRR662665	678163	GTEX-RWSA	Postmortem	Male	42	73	185	24.41
SRR1087197	678140	GTEX-P44H	Postmortem	Male	43	70	247	35.44
SRR663404	706587	GTEX-WFON	Organ Donor (OPO)	Male	43	74	235	30.17
SRR815735	721004	GTEX-WZTO	Postmortem	Male	44	72	200	27.12
SRR656899	706567	GTEX-U4B1	Organ Donor (OPO)	Male	47	71	169	23.57
SRR1093649	721014	GTEX-X5EB	Organ Donor (OPO)	Male	49	70	239.8	34.4
SRR815661	720986	GTEX-WH7G	Organ Donor (OPO)	Male	49	75	198	24.75
SRR811145	720987	GTEX-WHPG	Organ Donor (OPO)	Male	50	72	198	26.85
SRR659283	678167	GTEX-S3XE	Organ Donor (OPO)	Male	51	71	139	19.38
SRR615970	590981	GTEX-RN64	Postmortem	Male	52	70	193	27.69
SRR1069802	847773	GTEX-XXEK	Organ Donor (OPO)	Male	53	70	154.44	22.16
SRR1084965	847767	GTEX-XQ8I	Postmortem	Male	54	67	193.6	30.32
SRR600924	590932	GTEX-OHPM	Organ Donor (OPO)	Male	54	69	229	33.81
SRR816064	706589	GTEX-WHWD	Organ Donor (OPO)	Male	54	67	145	22.71
SRR661120	678144	GTEX-QEL4	Postmortem	Male	56	63	139	24.62
SRR613759	678159	GTEX-RUSQ	Organ Donor (OPO)	Male	59	77	252	29.88
SRR613462	678153	GTEX-REY6	Postmortem	Male	62	64	166	28.49
SRR814611	720994	GTEX-WQUQ	Postmortem	Male	66	74	219	28.11
SRR598509	590921	GTEX-N7MT	Postmortem	Female	68	60	125	24.41
SRR608480	590931	GTEX-OHPL	Organ Donor (OPO)	Female	68	66	150	24.21
SRR613186	590942	GTEX-OXRO	Postmortem	Female	62	63	125	22.14
SRR613510	678156	GTEX-RTLS	Postmortem	Female	62	67	140	21.92
SRR612875	678158	GTEX-RU72	Postmortem	Female	59	64	139	23.86
SRR655423	678164	GTEX-S32W	Organ Donor (OPO)	Female	58	65	147	24.46
SRR1094506	720996	GTEX-WRHU	Postmortem	Female	56	66	150	24.21
SRR656288	706570	GTEX-UJHI	Organ Donor (OPO)	Female	53	68	159	24.17
SRR614996	678155	GTEX-RNOR	Postmortem	Female	52	61	140	26.45
SRR815517	720998	GTEX-WWYW	Postmortem	Female	52	64	187	32.09
SRR603449	590930	GTEX-OHPK	Organ Donor (OPO)	Female	51	63	170	30.11
SRR607313	590939	GTEX-OXRK	Postmortem	Female	51	63	200	35.42
SRR817825	720989	GTEX-WI4N	Postmortem	Female	49	67	200	31.32
SRR662749	706583	GTEX-WEY5	Organ Donor (OPO)	Female	44	61	112	21.16
SRR600474	590961	GTEX-PX3G	Organ Donor (OPO)	Female	27	66	163	26.31
SRR657456	706549	GTEX-T2IS	Postmortem	Female	24	67	166	26
SRR607252	590957	GTEX-PWCY	Organ Donor (OPO)	Female	22	64	154	26.43
