# Supplementary material for: Sex-based differences in myocardial gene expression in recently deceased organ donors with no prior cardiovascular disease
Source: PLoS One. 2017 Aug 29;12(8):e0183874. doi: 10.1371/journal.pone.0183874 (PMC5574577; doi:10.1371/journal.pone.0183874)
Supplement: S2 Table — (XLSX) [file pone.0183874.s002.xlsx]

## Sheet: Sheet1
Supplementary Table 2. Differentially expressed genes between male and female heart samples (include all samples)
Female-biased genes
Chromosome	Gene Symbol	Fold Change	P-value	P-adjusted
chrX	XIST	94.9844	1.84299e-239	4.06117e-236
chrX	TSIX	30.9912	1.23557e-104	1.46605e-101
chrX	ZFX	1.59958	1.76588e-13	1.51326e-10
chrX	KDM6A	1.61947	2.06502e-13	1.67647e-10
chr6	TNFAIP3	2.48061	1.1596e-08	8.94343e-06
chr16	SPN	2.03136	6.78134e-08	4.75464e-05
chr12	GPRC5A	2.31076	2.21433e-07	0.000142317
chr3	LRRC15	2.44762	2.62377e-07	0.000161887
chr9	CCL21	2.34424	7.13083e-07	0.000392832
chr5	SLIT3	1.64423	7.03492e-07	0.000392832
chr10	EMX2OS	2.28151	1.03128e-06	0.000548534
chrX	CLIC2	2.01467	1.60886e-06	0.000775522
chr16	CX3CL1	1.99089	2.12114e-06	0.000991471
chr19	FOSB	2.23189	3.62386e-06	0.00155272
chr9	BANCR	2.21154	3.932e-06	0.00163922
chr15	CGNL1	1.81209	4.60774e-06	0.0018277
chrX	CA5B	1.6413	5.23079e-06	0.00196793
chr1	VCAM1	2.02846	5.75618e-06	0.00211403
chr4	CXCL1	2.18608	6.56204e-06	0.00235394
chr9	APBA1	1.64558	7.32591e-06	0.00256823
chr18	TMEM200C	2.01341	9.47522e-06	0.00317729
chr19	ZNF331	1.77327	1.37059e-05	0.00431455
chrX	INE1	1.54693	1.92771e-05	0.00561035
chr4	MSX1	2.00866	2.20326e-05	0.00629357
chr17	CCL4	2.02884	2.57867e-05	0.00697825
chr2	CYP26B1	1.92621	3.36211e-05	0.00857861
chr4	MMRN1	2.04426	3.77756e-05	0.00910451
chr1	ZC3H12A	1.96202	3.74017e-05	0.00910451
chr1	TNFRSF4	2.00398	4.86692e-05	0.0113746
chrX	IL2RG	1.87326	5.19281e-05	0.0117793
chr16	LOC100129617	2.00314	6.05557e-05	0.0127045
chr19	LRRC4B	1.56237	6.09488e-05	0.0127045
chr9	GSN	1.51219	6.47492e-05	0.0133168
chr10	CHST15	1.65606	6.58588e-05	0.0133667
chr17	C17orf107	1.90045	7.35103e-05	0.0143531
chr18	PARD6G	1.5563	7.73679e-05	0.0149175
chr5	MIR4461	1.94075	8.95083e-05	0.0156894
chr4	PABPC4L	1.78167	8.5839e-05	0.0156894
chr1	RGS16	1.91579	9.75441e-05	0.0165968
chrX	KCND1	1.64232	9.90775e-05	0.0166116
chr3	CFB	1.83929	0.00010174	0.0166706
chr6	SHOX2	1.92671	0.000102671	0.0166706
chr15	SLC51B	1.56229	0.000101697	0.0166706
chr17	AOC3	1.57557	0.000126943	0.0190565
chr7	SSPO	1.5429	0.000128485	0.0190565
chr6	MB21D1	1.83421	0.000142131	0.0200964
chr14	NFKBIA	1.68809	0.000143313	0.0200964
chrX	PRKX	1.58589	0.000154444	0.0210823
chr6	KIAA1244	1.66252	0.00016943	0.0225298
chr1	SAMD11	1.84826	0.000189789	0.0248092
chr12	FAIM2	1.82611	0.000204197	0.0253137
chr17	FMNL1	1.55386	0.000223308	0.0264964
chr10	CPXM2	1.7063	0.000229177	0.0268372
chr3	SIDT1	1.53302	0.000230554	0.0268372
chr19	TMEM59L	1.63118	0.000240998	0.0272371
chr8	AGPAT4	1.50273	0.000293645	0.0284126
chr12	CCDC36	1.52708	0.000284343	0.0284126
chr2	IFFO2	1.53948	0.00026541	0.0284126
chr5	PCNXL2	1.59587	0.000273524	0.0284126
chr8	SHROOM1	1.73223	0.000279865	0.0284126
chr1	SLC19A3	1.81874	0.000294398	0.0284126
chr20	SLC24A3	1.56376	0.000273848	0.0284126
chr1	TMEM132C	1.82174	0.000279727	0.0284126
chr3	TNFRSF10A	1.65886	0.000292467	0.0284126
chr6	TNFRSF10D	1.83241	0.000294718	0.0284126
chr9	NTRK2	1.67531	0.000312116	0.0295361
chr5	IL32	1.77492	0.000345613	0.0315449
chr16	NR2F1	1.78534	0.000345581	0.0315449
chr21	TRPM2	1.58561	0.000349617	0.0317226
chr11	MAP3K11	1.57418	0.000354312	0.0319606
chr12	LAG3	1.77491	0.000390389	0.0342481
chr1	NBL1	1.72128	0.000399921	0.0346561
chr7	STEAP2	1.59621	0.000409683	0.0348232
chr11	SOD3	1.5015	0.00041742	0.0350207
chr4	THY1	1.74642	0.000424563	0.0350207
chr11	CADM2	1.73731	0.000442151	0.0353405
chr3	LOC643733	1.75742	0.000443675	0.0353405
chr3	TF	1.73084	0.00043757	0.0353405
chr2	KCNE4	1.68866	0.000446795	0.0353426
chr22	PARVG	1.50621	0.000452629	0.0354926
chr1	PRLR	1.72095	0.000467605	0.035707
chr5	TRIM58	1.81626	0.000463797	0.035707
chr12	STAB2	1.76346	0.000483419	0.0365527
chr6	TCF21	1.70508	0.000496342	0.0373467
chr3	SLC9A9	1.58975	0.000517101	0.0383273
chr6	MTRNR2L8	1.81016	0.000530086	0.0388389
chr11	TREM1	1.82033	0.000533798	0.0388389
chr11	MRGPRF	1.6171	0.00054544	0.0394996
chr6	EYA2	1.55165	0.000580977	0.0410957
chr20	MAPK13	1.64374	0.000583465	0.0410957
chr2	LPPR4	1.69157	0.000602113	0.0418391
chr1	PTPN7	1.55956	0.000603067	0.0418391
chr19	C19orf26	1.70484	0.000615369	0.0420003
chr15	C2CD4B	1.80478	0.00062068	0.042105
chr1	GBP5	1.64286	0.000648752	0.0431819
chr16	CETP	1.70483	0.000659318	0.0433244
chr4	ADRA2C	1.5485	0.000690416	0.0443736
chr10	AFAP1L2	1.53015	0.000703901	0.0444987
chr1	CASP1	1.62601	0.000719144	0.0445773
chr11	GJC2	1.65426	0.000710717	0.0445773
chr7	IGFBP3	1.65919	0.000736238	0.0448872
chr17	C17orf72	1.66626	0.000770261	0.0455221
chr14	MTMR11	1.59408	0.000767117	0.0455221
chr1	TNFAIP2	1.6637	0.000769872	0.0455221
chr19	DENND1C	1.52323	0.0007925	0.0464803
chr7	NPC1L1	1.76185	0.000795746	0.0464939
chr6	CD83	1.69432	0.00080399	0.0467983
chr20	GATA5	1.69749	0.000823331	0.0471502
chr1	TAL1	1.62937	0.000822723	0.0471502
chr11	CCDC81	1.67551	0.000842062	0.0479292
chr7	CLIP2	1.54272	0.000894822	0.0494718
chr20	FAM110A	1.60365	0.000903701	0.0497843
chr11	C11orf96	1.7652	0.000917909	0.0501279
chr9	PTGES	1.74159	0.000915885	0.0501279
chr18	GZMB	1.74634	0.000942585	0.0506598
chr14	LAMA1	1.76229	0.000940581	0.0506598
chr9	ACER2	1.52237	0.000952991	0.0507838
chr7	ZNF467	1.57687	0.000963365	0.051065
chr15	FES	1.55807	0.000973573	0.0514293
chr11	FERMT3	1.54757	0.000987321	0.0518008
chr17	CCL5	1.69463	0.00101083	0.052676
chr17	RAMP2-AS1	1.56895	0.00102821	0.0530438
chr16	FOXF1	1.64778	0.00104356	0.0535796
chr11	WT1-AS	1.71604	0.00106069	0.0538466
Male-biased genes
Chromosome	Gene Symbol	Fold Change	P-value	P-adjusted
chrY	EIF1AY	240.268	0	0
chrY	KDM5D	138.229	0	0
chrY	USP9Y	102.422	2.78125e-292	1.43003e-288
chrY	TXLNG2P	88.7663	9.32279e-288	3.5951e-284
chrY	DDX3Y	76.76	3.31065e-263	1.02133e-259
chrY	UTY	61.8938	4.23903e-241	1.08978e-237
chrY	PRKY	76.9451	3.24148e-237	6.24997e-234
chrY	RPS4Y1	62.7255	8.19024e-206	1.40372e-202
chrY	ZFY	53.3339	1.42953e-204	2.20505e-201
chrY	NCRNA00185	36.5081	5.81308e-139	8.15153e-136
chrY	TTTY15	27.112	2.84982e-115	3.66321e-112
chrY	TTTY14	18.8502	5.60936e-79	6.18031e-76
chrY	TTTY10	8.38396	4.16373e-37	4.2817e-34
chrY	TMSB4Y	8.03796	2.5938e-35	2.50059e-32
chrY	NLGN4Y	6.92172	1.40813e-32	1.27767e-29
chr4	HOPX	2.52949	2.94692e-08	2.16459e-05
chr2	DNER	2.40285	1.58189e-07	0.00010609
chrX	REPS2	1.73559	1.12367e-06	0.000577751
chr6	HIST1H1C	1.54516	3.43318e-06	0.00151305
chr19	CCNE1	1.5936	9.04189e-06	0.00309936
chr17	MYL4	2.09752	1.08032e-05	0.00354551
chr13	HS6ST3	2.09645	1.65419e-05	0.00510319
chr1	FMO5	2.03962	1.85297e-05	0.00549656
chr12	DDN	1.8269	5.06547e-05	0.0116619
chr3	CACNA2D3	1.6278	5.56732e-05	0.0124458
chrX	MBNL3	1.77331	5.66113e-05	0.0124578
chr1	LRRC38	2.00987	6.01334e-05	0.0127045
chr17	LOC644172	1.98521	8.10601e-05	0.0152482
chr8	GSDMC	1.92139	8.80025e-05	0.0156894
chr16	DBNDD1	1.56772	0.000105374	0.0169312
chr3	ST3GAL6	1.54056	0.000107197	0.0170375
chr2	CDCA7	1.61898	0.000136627	0.019696
chr1	GCLM	1.51188	0.000205136	0.0253137
chr8	TNFRSF11B	1.90369	0.000204439	0.0253137
chr4	AGXT2L1	1.86959	0.00024424	0.0272371
chr1	DNAH14	1.68422	0.000284659	0.0284126
chr11	FAM118B	1.50282	0.000294413	0.0284126
chr12	RAD9B	1.85024	0.000260261	0.0284126
chr21	CLIC6	1.73156	0.000319126	0.0300153
chr14	SLC25A21	1.66245	0.000341456	0.0315449
chr12	TXNRD1	1.6045	0.000372533	0.0333805
chr10	ANKRD1	1.77659	0.000390773	0.0342481
chr12	NUDT4	1.62255	0.00041088	0.0348232
chr13	C1QTNF9B-AS1	1.6482	0.000454983	0.0354926
chr15	SPESP1	1.62932	0.000457895	0.0354926
chr3	C3orf52	1.79282	0.000466464	0.035707
chr1	LRRC7	1.71541	0.000511983	0.0383273
chr1	PROK1	1.82196	0.000550836	0.0395193
chr8	JPH1	1.59437	0.00059471	0.0416973
chr5	WWC1	1.72921	0.000781084	0.0459856
chr2	RPL23AP7	1.68601	0.00081077	0.0468394
chr8	TMEM70	1.57636	0.000876203	0.0490916
chr2	TGFA	1.64796	0.000919688	0.0501279
chr6	GRIK2	1.63452	0.00109937	0.0548796
