# Supplementary material for: Sex-based differences in myocardial gene expression in recently deceased organ donors with no prior cardiovascular disease
Source: PLoS One. 2017 Aug 29;12(8):e0183874. doi: 10.1371/journal.pone.0183874 (PMC5574577; doi:10.1371/journal.pone.0183874)
Supplement: S3 Table — (XLSX) [file pone.0183874.s003.xlsx]

## Sheet: Sheet1
Supplementary Table 3. Age biased genes in heart tissue
Male
Gene Symbol	Fold Change	P-value	P-adjusted
CMTM5	3.89565	3.07786e-08	0.000663895
OR7D2	3.1768	3.93847e-07	0.00424765
