# Supplementary material for: Sex-based differences in myocardial gene expression in recently deceased organ donors with no prior cardiovascular disease
Source: PLoS One. 2017 Aug 29;12(8):e0183874. doi: 10.1371/journal.pone.0183874 (PMC5574577; doi:10.1371/journal.pone.0183874)
Supplement: S4 Table — (XLSX) [file pone.0183874.s004.xlsx]

## Sheet: Sheet1
Supplementary Table 4. Transcription factor families with significant binding site enrichment in promoters of male- and female-biased genes
Female-biased TF
TF	Class	Family	Z-score	Fisher Score
Klf4	Zinc-coordinating	BetaBetaAlpha-zinc finger	32.196	8.448
MZF1_5-13	Zinc-coordinating	BetaBetaAlpha-zinc finger	27.172	11.68
NF-kappaB	Ig-fold	Rel	17.882	11.331
REL	Ig-fold	Rel	16.364	8.659
RELA	Ig-fold	Rel	13.602	7.074
EBF1	Zipper-Type	Helix-Loop-Helix	11.647	7.525
Egr1	Zinc-coordinating	BetaBetaAlpha-zinc finger	11.077	8.657
Male-biased TF
TF	Class	Family	Z-score	Fisher Score
TBP	Beta-sheet	TATA-binding	17.539	10.431
ARID3A	Helix-Turn-Helix	Arid	15.354	9.517
Pdx1	Helix-Turn-Helix	Homeo	14.996	9.304
Nkx2-5	Helix-Turn-Helix	Homeo	14.835	7.657
Nobox	Helix-Turn-Helix	Homeo	14.356	12.337
HOXA5	Helix-Turn-Helix	Homeo	13.486	7.754
Prrx2	Helix-Turn-Helix	Homeo	13.131	10.289
MEF2A	Other Alpha-Helix	MADS	10.068	10.685
